# Supplementary material for: Serum periostin as a biomarker in eosinophilic granulomatosis with polyangiitis
Source: PLoS One. 2018 Oct 11;13(10):e0205768. doi: 10.1371/journal.pone.0205768 (PMC6181402; doi:10.1371/journal.pone.0205768)
Supplement: S1 Dataset — (XLS) [file pone.0205768.s001.xls]

## Sheet: Sheet1
subjectid	count	visittype	perilow	increaseperiostin	severe	flare	periostin	periostin_change	periostin_perchange	base_periostin	bvas	pga	mpoever	egpaflaredafterclinicalremissi	eosinophiliagreaterthan10	elevatedigelevels	skinever	entever	heartever	lungever	kidneyever	nervoussystemever	asthma_now	inhgc_current	pred_current	pred	cyc	rtx	aza	mtx	mmf	anyimmuno	other	eos_count	esr	crp	ige	heart_bvas	skin_bvas	ent_bvas	lung_bvas	kidney_bvas	nerve_bvas
1	1	0	0			1	49.13			46.425	18		1	Yes	Yes	Not done	Abnormal	Abnormal	Normal	Abnormal	Abnormal	Abnormal	1										0	2923.2	15	12.3	80.5	0	0	0	1	1	0
1	2	1				0	41.76	-7.37	-0.15001	46.425	0		1	Yes	Yes	Not done	Abnormal	Abnormal	Normal	Abnormal	Abnormal	Abnormal	0	1	1	1	0	0	0	0	0	1	0	65	8	5.2	29.3	0	0	0	0	0	0
1	3	2				0	37.79	-3.97	-0.095067	46.425	0		1	Yes	Yes	Not done	Abnormal	Abnormal	Normal	Abnormal	Abnormal	Abnormal	1	0	0	0	0	0	0	0	0	0	0	1596	3	3		0	0	0	0	0	0
1	4					0	31.73	-6.06	-0.16036	46.425	0	0	1	Yes	Yes	Not done	Abnormal	Abnormal	Normal	Abnormal	Abnormal	Abnormal	0	1	1	1	0	0	0	0	0	1	0	318.6	2	3		0	0	0	0	0	0
1	5					0	61.12	29.39	0.926253	46.425	0	0	1	Yes	Yes	Not done	Abnormal	Abnormal	Normal	Abnormal	Abnormal	Abnormal	0		1	1	0		0	0	0	1	0	867.3	1	3		0	0	0	0	0	0
2	1	-2				0	49.23			57.595	0	0	0	Yes	Yes	Not done	Abnormal	Abnormal	Normal	Abnormal	Normal	Normal	0	1	1	1	0	0	1	0	0	1	1	428	29		20	0	0	0	0	0	0
2	2	-1				0	69.6	20.37	0.413772	57.595	0	0	0	Yes	Yes	Not done	Abnormal	Abnormal	Normal	Abnormal	Normal	Normal	0	1	1	1	0	0	1	0	0	1	1	315	10	1	20	0	0	0	0	0	0
2	3	0	1	0	0	1	68.69	-0.91	-0.0130747	57.595	8	4	0	Yes	Yes	Not done	Abnormal	Abnormal	Normal	Abnormal	Normal	Normal	0	0	0	0	0	0	1	0	0	1	1	1496	13	7		0	1	0	1	0	0
2	4	1				0	49.33	-19.36	-0.281846	57.595	0	0	0	Yes	Yes	Not done	Abnormal	Abnormal	Normal	Abnormal	Normal	Normal	0	1	1	1	0	0	1	0	0	1	1	62	7	1	20	0	0	0	0	0	0
2	5	2				0	70.7	21.37	0.433205	57.595	0	0	0	Yes	Yes	Not done	Abnormal	Abnormal	Normal	Abnormal	Normal	Normal	0	1	1	1	0	0	1	0	0	1	1	73	2	0.2		0	0	0	0	0	0
2	6					0	52.39	-18.31	-0.258982	57.595	0	0	0	Yes	Yes	Not done	Abnormal	Abnormal	Normal	Abnormal	Normal	Normal	0	0	1	1	0	0	1	0	0	1	1	0	6			0	0	0	0	0	0
2	7					0	62.8	10.41	0.198702	57.595	0	0	0	Yes	Yes	Not done	Abnormal	Abnormal	Normal	Abnormal	Normal	Normal	0	1	1	1	0	0	1	0	0	1	1	469	2	0.2	250	0	0	0	0	0	0
3	1					0	71.06			63.65	0	0	0	Yes	Yes	Not done	Abnormal	Abnormal	Normal	Abnormal	Abnormal	Normal	0	1	1	1	0	0	0		0	1	0	149.85	3	8		0	0	0	0	0	0
3	2					0	56.24	-14.82	-0.208556	63.65	0	0	0	Yes	Yes	Not done	Abnormal	Abnormal	Normal	Abnormal	Abnormal	Normal	0	1	1	1	0	0	0	0	1	1	1	40.84	3	8		0	0	0	0	0	0
3	3	-2				0	40.28	-15.96	-0.283784	63.65	0	0	0	Yes	Yes	Not done	Abnormal	Abnormal	Normal	Abnormal	Abnormal	Normal	0	1	1	1	0	0	0	0	1	1	1	70.83	3	4		0	0	0	0	0	0
3	4	-1				0	46.39	6.11	0.151688	63.65	0	0	0	Yes	Yes	Not done	Abnormal	Abnormal	Normal	Abnormal	Abnormal	Normal	0	1	1	1	0	0	0	0	1	1	1					0	0	0	0	0	0
3	5	0	0	0	0	1	46.09	-0.3	-0.00646691	63.65	7	1	0	Yes	Yes	Not done	Abnormal	Abnormal	Normal	Abnormal	Abnormal	Normal	1	1	1	1	0	0	0	0	0	1	0	246.96	10			0	0	1	1	0	0
4	1	-2				0	52.25			52.25	0	0	0	Yes	Yes	Yes	Abnormal	Abnormal	Normal	Abnormal	Normal	Normal	1	1	1	1	0	0	0	0	0	1	0	117	18	9	200	0	0	0	0	0	0
4	2	-1				0	71.94	19.69	0.376842	52.25	0	0	0	Yes	Yes	Yes	Abnormal	Abnormal	Normal	Abnormal	Normal	Normal	0	1	1	1	0	0	0	0	0	1	0	273	4	0.3		0	0	0	0	0	0
4	3	0	1	1	1	1	92.26	20.32	0.282458	52.25	4	5	0	Yes	Yes	Yes	Abnormal	Abnormal	Normal	Abnormal	Normal	Normal	1	1	1	1	0	0	0	0	0	1	0	72	4	0.5		0	0	1	1	0	0
5	1	-2				0	42.37			40.55	0		0	Yes	Yes	Yes	Abnormal	Normal	Normal	Abnormal	Normal	Abnormal	0										0	167.4	2	8		0	0	0	0	0	0
5	2	-1				0	37.51	-4.86	-0.114704	40.55	0		0	Yes	Yes	Yes	Abnormal	Normal	Normal	Abnormal	Normal	Abnormal	0	0	0	0	0	0	1	0	0	1	1	355	40	32.9	0.01	0	0	0	0	0	0
5	3	0	0	0		1	34.06	-3.45	-0.0919755	40.55	7		0	Yes	Yes	Yes	Abnormal	Normal	Normal	Abnormal	Normal	Abnormal	0	1	1	1	0	0	1	1	0	1	1	60.8	1	0.4	0.01	0	0	0	0	0	1
5	4	1				0	40.47	6.41	0.188197	40.55	0	0	0	Yes	Yes	Yes	Abnormal	Normal	Normal	Abnormal	Normal	Abnormal	0										0	179.2	4	1.2	0.01	0	0	0	0	0	0
5	5	2				0	51.94	11.47	0.28342	40.55	0	0	0	Yes	Yes	Yes	Abnormal	Normal	Normal	Abnormal	Normal	Abnormal	0	1	0	0	0	0	1	1	0	1	1	1623.6	7	2.8	0.03	0	0	0	0	0	0
5	6					0	42.71	-9.23	-0.177705	40.55	0	0	0	Yes	Yes	Yes	Abnormal	Normal	Normal	Abnormal	Normal	Abnormal	0	0	1	1	0	0	1	1	0	1	1	399.64	6	0.5		0	0	0	0	0	0
5	7					0	38.39	-4.32	-0.101147	40.55	0	0	0	Yes	Yes	Yes	Abnormal	Normal	Normal	Abnormal	Normal	Abnormal	0		1	1	0	0	1	1	0	1	1	70	5	0.3		0	0	0	0	0	0
6	1	-2				0	79.44			72.445	0	0	0	No	Yes	Yes	Normal	Abnormal	Abnormal	Abnormal	Normal	Normal	0	0	1	1	0	0	0	1	0	1	1	720	10	2	138	0	0	0	0	0	0
6	2	-1				0	77.81	-1.63	-0.0205186	72.445	0	0	0	No	Yes	Yes	Normal	Abnormal	Abnormal	Abnormal	Normal	Normal	0	0	1	1	0	0	0	1	0	1	1	896	6	0.5	144	0	0	0	0	0	0
6	3	0	1	1	0	1	98.52	20.71	0.266161	72.445	5	3	0	No	Yes	Yes	Normal	Abnormal	Abnormal	Abnormal	Normal	Normal	0	0	1	1	0	0	0		0	1	0	1770	17	5.5	242	0	0	1	1	0	0
6	4	1				0	72.21	-26.31	-0.267052	72.445	0	0	0	No	Yes	Yes	Normal	Abnormal	Abnormal	Abnormal	Normal	Normal	0	0	1	1	0	0	0	0	0	1	0	354	8	0.4	0.2	0	0	0	0	0	0
6	5	2				0	82.25	10.04	0.139039	72.445	0	0	0	No	Yes	Yes	Normal	Abnormal	Abnormal	Abnormal	Normal	Normal	0	0	1	1	0	0	0	0	0	1	0	1349	7	1.1	0.24	0	0	0	0	0	0
6	6					0	65.94	-16.31	-0.198298	72.445	0	0	0	No	Yes	Yes	Normal	Abnormal	Abnormal	Abnormal	Normal	Normal	0	0	1	1	0	0	0	0	0	1	0	550	6	0.3	0.11	0	0	0	0	0	0
6	7					0	78.95	13.01	0.197301	72.445	0	0	0	No	Yes	Yes	Normal	Abnormal	Abnormal	Abnormal	Normal	Normal	0	0	1	1	0	0	0	0	0	1	0	378		0.4	0.19	0	0	0	0	0	0
7	1	0	1		0	1	57.07			63.515		2	0	No	Yes	Yes	Abnormal	Abnormal	Normal	Abnormal	Normal	Abnormal	1										0					0	0	0	0	0	0
7	2	1				0	62.89	5.82	0.10198	63.515	0	0	0	No	Yes	Yes	Abnormal	Abnormal	Normal	Abnormal	Normal	Abnormal	0		1	1	0	0	1	0	0	1	1	0	6	0.2	0.01	0	0	0	0	0	0
7	3	2				0	69.71	6.82	0.108443	63.515	0	0	0	No	Yes	Yes	Abnormal	Abnormal	Normal	Abnormal	Normal	Abnormal	0	0	1	1	0	0	1	0	0	1	1	0	3	0.2	0.32	0	0	0	0	0	0
7	4					0	58.94	-10.77	-0.154497	63.515	0	0	0	No	Yes	Yes	Abnormal	Abnormal	Normal	Abnormal	Normal	Abnormal	0		1	1	0	0	1	0	0	1	1	299.88	3	0.2	0.46	0	0	0	0	0	0
7	5					0	68.09	9.15	0.155243	63.515	0	0	0	No	Yes	Yes	Abnormal	Abnormal	Normal	Abnormal	Normal	Abnormal	0	0	1	1	0	0	1	0	0	1	1	0	3	0.2	0.3	0	0	0	0	0	0
8	1	-1				0	64.98			75.975	0	0	1	No	Yes	Not done	Normal	Abnormal	Normal	Abnormal	Abnormal	Normal	0	0	1	1	0	0	1	0	0	1	1	268.4	13	1	21	0	0	0	0	0	0
8	2	0	1	0	0	1	61.48	-3.5	-0.0538627	75.975	8	1	1	No	Yes	Not done	Normal	Abnormal	Normal	Abnormal	Abnormal	Normal	0	1	1	1	0	0	1	0	0	1	1	249.6	21	0.7	22	0	0	1	1	0	0
8	3	1				0	52.08	-9.4	-0.152895	75.975	0	0	1	No	Yes	Not done	Normal	Abnormal	Normal	Abnormal	Abnormal	Normal	0	0	1	1	0	0	1	0	0	1	1	159.6	15	0.6	17	0	0	0	0	0	0
8	4	2				0	52.86	0.78	0.014977	75.975	0	0	1	No	Yes	Not done	Normal	Abnormal	Normal	Abnormal	Abnormal	Normal	0	0	1	1	0	0	1	0	0	1	1	201.6	15	0.3	19	0	0	0	0	0	0
8	5					0	86.71	33.85	0.640371	75.975	0	0	1	No	Yes	Not done	Normal	Abnormal	Normal	Abnormal	Abnormal	Normal	0	1	0	0	0	0	1	0	0	1	1	448.4	10	0.6		0	0	0	0	0	0
8	6					0	65.24	-21.47	-0.247607	75.975	0	0	1	No	Yes	Not done	Normal	Abnormal	Normal	Abnormal	Abnormal	Normal	0	1	0	0	0	0	1	0	0	1	1	798	9	1.3	127	0	0	0	0	0	0
9	1	-2				0	51.84			49.765	0	0	0	Yes	Yes	Not done	Abnormal	Abnormal	Normal	Abnormal	Normal	Normal	0	1	0	0	0	0	0	0	0	0	0	146	12	1	80	0	0	0	0	0	0
9	2	-1				0	46.1	-5.74	-0.110725	49.765	0	0	0	Yes	Yes	Not done	Abnormal	Abnormal	Normal	Abnormal	Normal	Normal	0										0	138	8	1	70	0	0	0	0	0	0
9	3	0	1	1	0	1	52.03	5.93	0.128633	49.765	8.5	4	0	Yes	Yes	Not done	Abnormal	Abnormal	Normal	Abnormal	Normal	Normal	0	1	1	1	0	0	0	0	0	1	0	154	25	4.2		0	0	1	1	0	0
9	4	1				0	42.92	-9.11	-0.175091	49.765	0	0	0	Yes	Yes	Not done	Abnormal	Abnormal	Normal	Abnormal	Normal	Normal	0	1	1	1	0	0	0	1	0	1	1	156	12	0.3		0	0	0	0	0	0
9	5	2				0	56.61	13.69	0.318966	49.765	0	0	0	Yes	Yes	Not done	Abnormal	Abnormal	Normal	Abnormal	Normal	Normal	0	0	0	0	0	0	0	1	0	1	1	153				0	0	0	0	0	0
10	1	-1				0	44.64			47.975	0		0	Yes	Yes	Yes	Abnormal	Abnormal	Abnormal	Abnormal	Normal	Abnormal	0										0					0	0	0	0	0	0
10	2	0	1	1		1	73.22	28.58	0.640233	47.975	1		0	Yes	Yes	Yes	Abnormal	Abnormal	Abnormal	Abnormal	Normal	Abnormal	1	0	1	1	0	0	0	0	0	1	0	887.4	1	4.8	120	0	0	1	0	0	0
10	3	1				0	51.74	-21.48	-0.293362	47.975	0		0	Yes	Yes	Yes	Abnormal	Abnormal	Abnormal	Abnormal	Normal	Abnormal	0	0	1	1	0	0	0	0	0	1	0	70.7	1	7.4		0	0	0	0	0	0
10	4	2				0	58.07	6.33	0.122342	47.975	0		0	Yes	Yes	Yes	Abnormal	Abnormal	Abnormal	Abnormal	Normal	Abnormal	0	1	1	1	0	0	0	0	1	1	1	926.5	4	115		0	0	0	0	0	0
10	5					0	45.96	-12.11	-0.208541	47.975	0	0	0	Yes	Yes	Yes	Abnormal	Abnormal	Abnormal	Abnormal	Normal	Abnormal	0		1	1	0	0	0	0	1	1	1	161.5	2	9.1		0	0	0	0	0	0
10	6					0	49.99	4.03	0.0876849	47.975	0	0	0	Yes	Yes	Yes	Abnormal	Abnormal	Abnormal	Abnormal	Normal	Abnormal	0	1	1	1	0	0	0	0	1	1	1	116.2	7	26.6		0	0	0	0	0	0
11	1	-1				0	61.62			66.02	0	0	0	Yes	No	Not done	Abnormal	Abnormal	Abnormal	Abnormal	Abnormal	Normal	0	1	1	1	1	0	0	0	0	1	1	204	21	2.9	25	0	0	0	0	0	0
11	2	0	1	0	0	1	53.51	-8.11	-0.131613	66.02	0	2	0	Yes	No	Not done	Abnormal	Abnormal	Abnormal	Abnormal	Abnormal	Normal	0	1	1	1	1	0	0	0	0	1	1	69.6	42	2.7	34	0	0	0	0	1	0
11	3	1				0	50.42	-3.09	-0.0577462	66.02	0	0	0	Yes	No	Not done	Abnormal	Abnormal	Abnormal	Abnormal	Abnormal	Normal	0	1	1	1	0	0	1	0	0	1	1	130.62	31	1.9	20	0	0	0	0	0	0
11	4	2				0	81.62	31.2	0.618802	66.02	0	0	0	Yes	No	Not done	Abnormal	Abnormal	Abnormal	Abnormal	Abnormal	Normal	0	1	1	1	0	0	1	0	0	1	1	69.864	47	3.8	12	0	0	0	0	0	0
12	1	0	1		0	1	72.17			76.57	0	0	0	Yes	Yes	Yes	Abnormal	Abnormal	Normal	Abnormal	Normal	Abnormal	1										0	516.6	20	24	507	0	0	0	1	0	0
12	2	1				0	76.57	4.4	0.0609672	76.57	0	0	0	Yes	Yes	Yes	Abnormal	Abnormal	Normal	Abnormal	Normal	Abnormal	0	1	1	1	0	0	1	0	0	1	1	384	12	10.1		0	0	0	0	0	0
13	1	-2				0	51			58.575	0	0	0	Yes	Yes	No	Normal	Abnormal	Normal	Abnormal	Normal	Normal	0										0	382.2	10	3.3		0	0	0	0	0	0
13	2	-1				0	44.87	-6.13	-0.120196	58.575	0	0	0	Yes	Yes	No	Normal	Abnormal	Normal	Abnormal	Normal	Normal	0		1	1	0	0	0	1	0	1	1	241.4	10	4.5		0	0	0	0	0	0
13	3	0	1	1	0	1	56.16	11.29	0.251616	58.575	7	1	0	Yes	Yes	No	Normal	Abnormal	Normal	Abnormal	Normal	Normal	0	1	0		0	0	0	1	0	1	1	3003	37	16.7		0	0	0	1	0	0
13	4	1				0	46.98	-9.18	-0.163462	58.575	0	0	0	Yes	Yes	No	Normal	Abnormal	Normal	Abnormal	Normal	Normal	0		1	1	0	0	0	1	0	1	1	273.9	7	5.2		0	0	0	0	0	0
13	5	2				0	42.07	-4.91	-0.104513	58.575	0	0	0	Yes	Yes	No	Normal	Abnormal	Normal	Abnormal	Normal	Normal	0	1	1	1	0	0	0	1	0	1	1	352.6	12	3.8		0	0	0	0	0	0
13	6					0	67.45	25.38	0.60328	58.575	0	0	0	Yes	Yes	No	Normal	Abnormal	Normal	Abnormal	Normal	Normal	0	1	1	1	0	0	0	1	0	1	1	350.4	12	7		0	0	0	0	0	0
13	7					0	49.7	-17.75	-0.263158	58.575	0	0	0	Yes	Yes	No	Normal	Abnormal	Normal	Abnormal	Normal	Normal	0		1	1	0	0	0	1	0	1	1	369.6	12	6.6		0	0	0	0	0	0
14	1	-2				0	47.2			77.04	0	0	0	Yes	Yes	Yes	Normal	Abnormal	Normal	Abnormal	Normal	Abnormal	0										0			5		0	0	0	0	0	0
14	2	-1				0	58.39	11.19	0.237076	77.04	0	0	0	Yes	Yes	Yes	Normal	Abnormal	Normal	Abnormal	Normal	Abnormal	0	1	0	0	0	0	1	0	0	1	1	384		5		0	0	0	0	0	0
14	3	0	0	0	0	1	45.88	-12.51	-0.214249	77.04	5	0	0	Yes	Yes	Yes	Normal	Abnormal	Normal	Abnormal	Normal	Abnormal	1	1	0		0	0	1	0	0	1	1	711.2	12	1		0	0	0	1	0	0
14	4	1				0	77.04	31.16	0.679163	77.04	0	0	0	Yes	Yes	Yes	Normal	Abnormal	Normal	Abnormal	Normal	Abnormal	0	1	0	0	0	0	1	0	0	1	1	20.4	8	1		0	0	0	0	0	0
15	1	-1				0	35.27			35.27	0	0	0	Yes	Yes	Yes	Abnormal	Abnormal	Abnormal	Abnormal	Normal	Abnormal	0										0	160.38	8	7		0	0	0	0	0	0
15	2	0	1	1	0	1	56.59	21.32	0.60448	35.27	4	1	0	Yes	Yes	Yes	Abnormal	Abnormal	Abnormal	Abnormal	Normal	Abnormal	1		1	1	0	0	0	1	0	1	1	751.68	5	4		0	0	1	1	0	0
16	1	-2				0	76.76			65.615	0	0	1	Yes	Yes	Yes	Normal	Abnormal	Normal	Abnormal	Normal	Normal	0										0	72	6	0.3		0	0	0	0	0	0
16	2	-1				0	74.18	-2.58	-0.0336113	65.615	0	0	1	Yes	Yes	Yes	Normal	Abnormal	Normal	Abnormal	Normal	Normal	0		1	1	0	0	1	0	0	1	1	201	5	0.3	0.12	0	0	0	0	0	0
16	3	0	0	0	0	1	39.53	-34.65	-0.467107	65.615	4	0	1	Yes	Yes	Yes	Normal	Abnormal	Normal	Abnormal	Normal	Normal	1	0	1	1	0	0	1	0	0	1	1	600	3	0.2		0	0	1	1	0	0
16	4	1				0	42.27	2.74	0.0693144	65.615	0	0	1	Yes	Yes	Yes	Normal	Abnormal	Normal	Abnormal	Normal	Normal	0		1	1	0	0	1	0	0	1	1	200.45	13	0.6	0.11	0	0	0	0	0	0
16	5	2				0	56.06	13.79	0.326236	65.615	0	0	1	Yes	Yes	Yes	Normal	Abnormal	Normal	Abnormal	Normal	Normal	0		1	1	0	0	1	0	0	1	1	910.22	18	20.1	0.13	0	0	0	0	0	0
16	6					0	75.17	19.11	0.340885	65.615	0		1	Yes	Yes	Yes	Normal	Abnormal	Normal	Abnormal	Normal	Normal	0										0	199.92	10	0.4	0.35	0	0	0	0	0	0
17	1	0	1		0	1	120.5			81.3	6	2	1	Yes	Yes	Yes	Normal	Abnormal	Normal	Abnormal	Normal	Abnormal	1	0	0		0	0	0	1	0	1	1	957	3	3		0	0	1	1	0	0
17	2	1				0	72.05	-48.45	-0.402075	81.3	0	0	1	Yes	Yes	Yes	Normal	Abnormal	Normal	Abnormal	Normal	Abnormal	0	1	1	1	0	0	0	1	0	1	1	87	3	0.9	0.1	0	0	0	0	0	0
17	3	2				0	82	9.95	0.138099	81.3	0	0	1	Yes	Yes	Yes	Normal	Abnormal	Normal	Abnormal	Normal	Abnormal	0	0	1	1	0	0	0	1	0	1	1	104	2	1.2	0.01	0	0	0	0	0	0
17	4					0	83.5	1.5	0.0182927	81.3	0	0	1	Yes	Yes	Yes	Normal	Abnormal	Normal	Abnormal	Normal	Abnormal	0	0	1	1	0	0	0	1	0	1	1	99.64	4	2	0.06	0	0	0	0	0	0
17	5					0	79.1	-4.4	-0.0526946	81.3	0	0	1	Yes	Yes	Yes	Normal	Abnormal	Normal	Abnormal	Normal	Abnormal	0	1	1	1	0	0	0	1		1	1	100.1	2	1.4	0.05	0	0	0	0	0	0
18	1	-1				0	62.9			60.13	0		0	No	Yes	Not done	Abnormal	Abnormal	Normal	Abnormal	Normal	Abnormal	0										0	56	2	0.2		0	0	0	0	0	0
18	2	0	1	1	0	1	69.81	6.91	0.109857	60.13	4	1	0	No	Yes	Not done	Abnormal	Abnormal	Normal	Abnormal	Normal	Abnormal	1	1	1	1	0	0	0	0	0	1	0	218.4	1	0.2	0.1	0	0	1	1	0	0
18	3	1				0	65.94	-3.87	-0.0554362	60.13	0	0	0	No	Yes	Not done	Abnormal	Abnormal	Normal	Abnormal	Normal	Abnormal	0	1	1	1	0	0	0	0	0	1	0	0	1	0.3	48	0	0	0	0	0	0
18	4	2				0	71.06	5.12	0.0776463	60.13	0	0	0	No	Yes	Not done	Abnormal	Abnormal	Normal	Abnormal	Normal	Abnormal	0	1	1	1	0	0	0	0	0	1	0	106.8	2	0.3	64	0	0	0	0	0	0
18	5					0	57.94	-13.12	-0.184633	60.13	0	0	0	No	Yes	Not done	Abnormal	Abnormal	Normal	Abnormal	Normal	Abnormal	0	1	1	1	0	0	0	0	0	1	0	35.1	5	0.2	82	0	0	0	0	0	0
18	6					0	62.32	4.38	0.0755954	60.13	0	0	0	No	Yes	Not done	Abnormal	Abnormal	Normal	Abnormal	Normal	Abnormal	0	1	1	1	0	0	0		0	1	0	69.75	3	0.5	41	0	0	0	0	0	0
19	1	-2				0	66.9			67.435	0	0	0	Yes	Yes	Yes	Abnormal	Abnormal	Normal	Abnormal	Normal	Abnormal	0	0	1	1	0	0	0	1	0	1	1	292.5		3		0	0	0	0	0	0
19	2	-1				0	74.04	7.14	0.106726	67.435	0	0	0	Yes	Yes	Yes	Abnormal	Abnormal	Normal	Abnormal	Normal	Abnormal	0	0	1	1	0	0	0	1	0	1	1	351	27	4		0	0	0	0	0	0
19	3	0	1	0	0	1	72.36	-1.68	-0.0226904	67.435	6	3	0	Yes	Yes	Yes	Abnormal	Abnormal	Normal	Abnormal	Normal	Abnormal	0		1	1	0	0	0	1	0	1	1	594	4	1		0	0	1	0	0	0
19	4	1				0	69.08	-3.28	-0.0453289	67.435	0	0	0	Yes	Yes	Yes	Abnormal	Abnormal	Normal	Abnormal	Normal	Abnormal	0	0	1	1	0	0	0	1	0	1	1	491.52	9	1		0	0	0	0	0	0
19	5	2				0	65.79	-3.29	-0.0476259	67.435	0	0	0	Yes	Yes	Yes	Abnormal	Abnormal	Normal	Abnormal	Normal	Abnormal	0	0	1	1	0	0	0	1	0	1	1	378.78	3	3		0	0	0	0	0	0
20	1	-1				0	61.82			50.12	0	0	0	Yes	Yes	Yes	Normal	Abnormal	Normal	Abnormal	Normal	Normal	0		1	1	0	0	1	0	0	1	1	207.2	11	5		0	0	0	0	0	0
20	2	0	1	0	0	1	52.22	-9.6	-0.15529	50.12	11.5	3	0	Yes	Yes	Yes	Normal	Abnormal	Normal	Abnormal	Normal	Normal	0	1	1	1	0	1	1	0	0	1	1					0	0	1	1	0	0
20	3	1				0	61.64	9.42	0.180391	50.12	0	0	0	Yes	Yes	Yes	Normal	Abnormal	Normal	Abnormal	Normal	Normal	0	0	1	1	0	0	0	0	0	1	0	327.93	9	3		0	0	0	0	0	0
20	4					0	50.12	-11.52	-0.186892	50.12	0	0	0	Yes	Yes	Yes	Normal	Abnormal	Normal	Abnormal	Normal	Normal	0	0	1	1	0	0	0	0	1	1	1	262.3	8	3		0	0	0	0	0	0
21	1	-2				0	62.79			49.67	0		1	No	Yes	Not done	Normal	Abnormal	Normal	Normal	Normal	Abnormal	0										0	132	6	0.8		0	0	0	0	0	0
21	2	-1				0	72.57	9.78	0.155757	49.67	0	0	1	No	Yes	Not done	Normal	Abnormal	Normal	Normal	Normal	Abnormal	0	0	0	0	0	0	0		0	0	0	614.8	12	2.7	0.28	0	0	0	0	0	0
21	3	0	1	1	0	1	81.3	8.73	0.120298	49.67	3	4	1	No	Yes	Not done	Normal	Abnormal	Normal	Normal	Normal	Abnormal	0	0	0	0	0	0	0	0	0	0	0	1894.4	37			0	0	0	0	0	0
21	4	1				0	53.42	-27.88	-0.342927	49.67	0	0	1	No	Yes	Not done	Normal	Abnormal	Normal	Normal	Normal	Abnormal	0	0	1	1	0	0	0	1	0	1	1	172.2	14	0.8	49	0	0	0	0	0	0
21	5	2				0	49.67	-3.75	-0.0701984	49.67	0	0	1	No	Yes	Not done	Normal	Abnormal	Normal	Normal	Normal	Abnormal	0		1	1	0	0	0	1	0	1	1	49	10	3	45	0	0	0	0	0	0
22	1	-2				0	57.51			50.425	0	0	0	No	Yes	Yes	Abnormal	Abnormal	Normal	Normal	Normal	Abnormal	0	1	1	1	0	0	1	0	0	1	1	278.4	3	0.7	394	0	0	0	0	0	0
22	2	-1				0	56.02	-1.49	-0.0259085	50.425	0	0	0	No	Yes	Yes	Abnormal	Abnormal	Normal	Normal	Normal	Abnormal	0	1	1	1	0	0	1	0	0	1	1	140.8	2	0.7	228	0	0	0	0	0	0
22	3	0	1	0	0	1	52.26	-3.76	-0.0671189	50.425	2	1	0	No	Yes	Yes	Abnormal	Abnormal	Normal	Normal	Normal	Abnormal	0	1	1	1	0	0	1	0	0	1	1	56.4	5	0.4	201	0	1	0	0	0	0
22	4	1				0	58.57	6.31	0.120742	50.425	0	0	0	No	Yes	Yes	Abnormal	Abnormal	Normal	Normal	Normal	Abnormal	0	1	1	1	0	0	1	0	0	1	1	110.2	7	1	141	0	0	0	0	0	0
22	5	2				0	54.53	-4.04	-0.0689773	50.425	0	0	0	No	Yes	Yes	Abnormal	Abnormal	Normal	Normal	Normal	Abnormal	0	1	1	1	0	0	1	0	0	1	1	101.4	9	1.1	113	0	0	0	0	0	0
22	6					0	51.04	-3.49	-0.0640015	50.425	0	0	0	No	Yes	Yes	Abnormal	Abnormal	Normal	Normal	Normal	Abnormal	0	1	1	1	0	0	1	0	0	1	1	100.096	3	1.4	71	0	0	0	0	0	0
22	7					0	49.81	-1.23	-0.0240987	50.425	0	0	0	No	Yes	Yes	Abnormal	Abnormal	Normal	Normal	Normal	Abnormal	0	1	1	1	0	0	1	0	0	1	1	119.856	2	2.5	80	0	0	0	0	0	0
23	1	-1				0	56.92			56.92	0	0	0	Yes	No	No	Abnormal	Abnormal	Normal	Abnormal	Normal	Abnormal	0	1	0	0	0	1	0	0	0	1	1	200.1		1.37	17.7	0	0	0	0	0	0
23	2	0	1	1		1	57.2	0.28	0.00491918	56.92	19		0	Yes	No	No	Abnormal	Abnormal	Normal	Abnormal	Normal	Abnormal	0	1	0	0	0	1	0	0	0	1	1	188.6	23	4.79	18.7	0	0	1	1	0	1
24	1	-1				0	49.52			49.52	0	0	0	No	Yes	Not done	Abnormal	Abnormal	Normal	Abnormal	Normal	Abnormal	0	1	1	1	0	0	1	0	1	1	1	624	18	0.5	250	0	0	0	0	0	0
24	2	0	0	0	0	1	41.83	-7.69	-0.155291	49.52	5	0	0	No	Yes	Not done	Abnormal	Abnormal	Normal	Abnormal	Normal	Abnormal	1	1	1	1	0	0	1	0	1	1	1	103	25	1.5	250	0	0	1	1	0	0
25	1	0	0		1	1	49.64			36.83	6	6	1	Yes	Yes	No	Abnormal	Abnormal	Normal	Abnormal	Normal	Normal	1	1	1	1	0	1	0	0	1	1	1	64.08	46	101		1	0	0	1	0	0
25	2	1				0	38.2	-11.44	-0.230459	36.83	0	2	1	Yes	Yes	No	Abnormal	Abnormal	Normal	Abnormal	Normal	Normal	1	1	1	1	1	1	0	0	0	1	1	0	6	2		0	0	0	1	0	0
25	3	2				0	45.64	7.44	0.194764	36.83	0	0	1	Yes	Yes	No	Abnormal	Abnormal	Normal	Abnormal	Normal	Normal	0	1	1	1	1	0	0	0	0	1	1	102.9	9	3		0	0	0	0	0	0
25	4					0	35.78	-9.86	-0.216039	36.83	0	0	1	Yes	Yes	No	Abnormal	Abnormal	Normal	Abnormal	Normal	Normal	0	1	1	1	0	0	1	0	0	1	1	103.7	10	2		0	0	0	0	0	0
25	5					0	37.88	2.1	0.058692	36.83	0	0	1	Yes	Yes	No	Abnormal	Abnormal	Normal	Abnormal	Normal	Normal	0	1	1	1	0	0	1	0	0	1	1	182.99	12	2		0	0	0	0	0	0
26	1	-2				0	79.91			79.18	0		0	No	Yes		Normal	Abnormal	Normal	Abnormal	Normal	Abnormal	0	0	1	1	0	0	1	0	0	1	1	372	5	1		0	0	0	0	0	0
26	2	-1				0	102.3	22.39	0.28019	79.18	0	0	0	No	Yes		Normal	Abnormal	Normal	Abnormal	Normal	Abnormal	1	0	1	1	0	0	1	0	0	1	1	804	10	11		0	0	0	0	0	0
26	3	0	1	0		1	66.95	-35.35	-0.345552	79.18	2.5		0	No	Yes		Normal	Abnormal	Normal	Abnormal	Normal	Abnormal	1	0	1	1	0	0	1	0	0	1	1	532	10	1	150	0	0	0	1	0	0
26	4	1				0	70.66	3.71	0.0554145	79.18	0	0	0	No	Yes		Normal	Abnormal	Normal	Abnormal	Normal	Abnormal	0	0	1	1	0	0	1	0	0	1	1	69	20	36	140	0	0	0	0	0	0
26	5	2				0	79.19	8.53	0.120719	79.18	0	0	0	No	Yes		Normal	Abnormal	Normal	Abnormal	Normal	Abnormal	0	0	1	1	0	0	1	0	0	1	1	378	6	0	190	0	0	0	0	0	0
26	6					0	76.41	-2.78	-0.0351054	79.18	0	0	0	No	Yes		Normal	Abnormal	Normal	Abnormal	Normal	Abnormal	0	0	1	1	0	0	1	0	0	1	1	450	4	1	120	0	0	0	0	0	0
26	7					0	81.95	5.54	0.0725036	79.18	0	0	0	No	Yes		Normal	Abnormal	Normal	Abnormal	Normal	Abnormal	0	0	1	1	0	0	1	0	0	1	1	240	5	0	120	0	0	0	0	0	0
27	1	-2				0	74.74			71.49	0	0	0	No	Yes	No	Normal	Abnormal	Normal	Abnormal	Normal	Abnormal	0	1	0		0	0	1	0	0	1	1	651.7	9	1.5	478	0	0	0	0	0	0
27	2	-1				0	83.04	8.3	0.111052	71.49	0	0	0	No	Yes	No	Normal	Abnormal	Normal	Abnormal	Normal	Abnormal	0	1	0	0	0	0	1		0	1	1	599.4	22	57	475	0	0	0	0	0	0
27	3	0	1	0	0	1	59.84	-23.2	-0.279383	71.49	0.5	2	0	No	Yes	No	Normal	Abnormal	Normal	Abnormal	Normal	Abnormal	1	1	0		0		1	0	0	1	1		3	0.5	277	0	0	0	0	0	0
27	4	1				0	71.49	11.65	0.194686	71.49	0	0	0	No	Yes	No	Normal	Abnormal	Normal	Abnormal	Normal	Abnormal	0	0	1	1	0	0	1	0	0	1	1	448.5	2	0.7		0	0	0	0	0	0
28	1	-2				0	54.04			54.645	0	0	0	Yes	Yes	No	Normal	Abnormal	Normal	Abnormal	Normal	Normal	1	1	1	1	0	0	1	0	0	1	1	246	2	0		0	0	0	0	0	0
28	2	-1				0	57.63	3.59	0.0664323	54.645	0	0	0	Yes	Yes	No	Normal	Abnormal	Normal	Abnormal	Normal	Normal	0	1	1	1	0	0	0	0	0	1	0	0	2	1	490	0	0	0	0	0	0
28	3	0	1	1	0	1	87.68	30.05	0.52143	54.645	0.5	3	0	Yes	Yes	No	Normal	Abnormal	Normal	Abnormal	Normal	Normal	1	1	1	1	0	0	0	0	0	1	0	80	2	1	610	0	0	0	0	0	0
28	4	1				0	43.21	-44.47	-0.507185	54.645	0	0	0	Yes	Yes	No	Normal	Abnormal	Normal	Abnormal	Normal	Normal	1	1	1	1	0	0	0	0	0	1	0	93	2	1	250	0	0	0	0	0	0
28	5	2				0	42.64	-0.57	-0.0131914	54.645	0	0	0	Yes	Yes	No	Normal	Abnormal	Normal	Abnormal	Normal	Normal	0	1	1	1	0	0	0	0	0	1	0	78	2	1	330	0	0	0	0	0	0
28	6					0	57	14.36	0.336773	54.645	0	0	0	Yes	Yes	No	Normal	Abnormal	Normal	Abnormal	Normal	Normal	0		1	1	0	0	0	1	0	1	1	249	2	1.8	250	0	0	0	0	0	0
28	7					0	52.29	-4.71	-0.0826316	54.645	0	0	0	Yes	Yes	No	Normal	Abnormal	Normal	Abnormal	Normal	Normal	0	1	1	1	0	0	0	1	0	1	1	428	2	1.5	250	0	0	0	0	0	0
29	1	-2				0	82.98			70.3	0		0	No	Yes	Not done	Abnormal	Normal	Normal	Abnormal	Normal	Abnormal	0	1	1	1	0	0	0	0	1	1	1	726	19	5	180	0	0	0	0	0	0
29	2	-1				0	97.61	14.63	0.176308	70.3	0	0	0	No	Yes	Not done	Abnormal	Normal	Normal	Abnormal	Normal	Abnormal	1	1	0		0	0	0	0	1	1	1	6950	40	7		0	0	0	0	0	0
29	3	0	1	0	0	1	67.31	-30.3	-0.310419	70.3	8	2	0	No	Yes	Not done	Abnormal	Normal	Normal	Abnormal	Normal	Abnormal	1	1	1	1	0	0	0	0	1	1	1	384	40	3		0	0	0	1	0	0
29	4	1				0	52.63	-14.68	-0.218095	70.3	0	0	0	No	Yes	Not done	Abnormal	Normal	Normal	Abnormal	Normal	Abnormal	0	1	1	1	0	0	0	0	1	1	1	212	13	2	130	0	0	0	0	0	0
29	5	2				0	54.55	1.92	0.0364811	70.3	0	0	0	No	Yes	Not done	Abnormal	Normal	Normal	Abnormal	Normal	Abnormal	0	1	1	1	0	0	0	0	1	1	1					0	0	0	0	0	0
29	6					0	90.39	35.84	0.657012	70.3	0	0	0	No	Yes	Not done	Abnormal	Normal	Normal	Abnormal	Normal	Abnormal	0	1	1	1	0	0	0	0	1	1	1	728	20	4	150	0	0	0	0	0	0
29	7					0	50.21	-40.18	-0.444518	70.3	0	0	0	No	Yes	Not done	Abnormal	Normal	Normal	Abnormal	Normal	Abnormal	0	1	1	1	0	0	0	0	1	1	1	435	16	1.1		0	0	0	0	0	0
30	1	-2				0	44.9			49.16	0	0	0	No	Yes	Not done	Abnormal	Abnormal	Normal	Abnormal	Normal	Abnormal	0	1	1	1	0	0	0	1	0	1	1	208	5	1	110	0	0	0	0	0	0
30	2	-1				0	63.04	18.14	0.404009	49.16	0	0	0	No	Yes	Not done	Abnormal	Abnormal	Normal	Abnormal	Normal	Abnormal	0	1	1	1	0	0	0	1	0	1	1	186	5	2	130	0	0	0	0	0	0
30	3	0	0	0	0	1	49.92	-13.12	-0.208122	49.16	4.5	2	0	No	Yes	Not done	Abnormal	Abnormal	Normal	Abnormal	Normal	Abnormal	1		0	0	0	0	0	1	0	1	1	425	32	20	160	0	1	0	1	0	0
30	4	1				0	53.26	3.34	0.066907	49.16	0	0	0	No	Yes	Not done	Abnormal	Abnormal	Normal	Abnormal	Normal	Abnormal	0		0	0	0	0	0	1	0	1	1	434	5	1.2		0	0	0	0	0	0
30	5	2				0	63.3	10.04	0.188509	49.16	0	0	0	No	Yes	Not done	Abnormal	Abnormal	Normal	Abnormal	Normal	Abnormal	0		0	0	0	0	0	1	0	1	1	536	3	0.9	250	0	0	0	0	0	0
30	6					0	48.54	-14.76	-0.233175	49.16	0	0	0	No	Yes	Not done	Abnormal	Abnormal	Normal	Abnormal	Normal	Abnormal	0										0	280	2	0.5		0	0	0	0	0	0
30	7					0	49.78	1.24	0.0255459	49.16	0	0	0	No	Yes	Not done	Abnormal	Abnormal	Normal	Abnormal	Normal	Abnormal	0	0	0	0	0	0	0		0	1	0	216	2	1.2	0	0	0	0	0	0	0
31	1	-2				0	71.07			46.375	0		0	Yes	Yes	Not done	Abnormal	Abnormal	Normal	Abnormal	Normal	Abnormal	0		1	1	0	0	1	0	0	1	1	268	14	3	40	0	0	0	0	0	0
31	2	-1				0	68.57	-2.5	-0.0351766	46.375	0	0	0	Yes	Yes	Not done	Abnormal	Abnormal	Normal	Abnormal	Normal	Abnormal	0	1	1	1	0	0	1	0	0	1	1	378	13			0	0	0	0	0	0
31	3	0	1	1	0	1	70.11	1.54	0.0224588	46.375	2	3	0	Yes	Yes	Not done	Abnormal	Abnormal	Normal	Abnormal	Normal	Abnormal	0	1	1	1	0	0	0	0	0	1	0	816	13	5	40	0	1	0	0	0	0
31	4	1				0	66.04	-4.07	-0.0580516	46.375	1	3	0	Yes	Yes	Not done	Abnormal	Abnormal	Normal	Abnormal	Normal	Abnormal	0	1	1	1	0	0	0	0	0	1	0	610	8	3	40	0	0	0	0	0	0
31	5	2				0	51.07	-14.97	-0.226681	46.375	0	1	0	Yes	Yes	Not done	Abnormal	Abnormal	Normal	Abnormal	Normal	Abnormal	0	1	1	1	0	0	1	0	0	1	1	584	8	5	20	0	0	0	0	0	0
31	6					0	51.66	0.59	0.0115528	46.375	0	0	0	Yes	Yes	Not done	Abnormal	Abnormal	Normal	Abnormal	Normal	Abnormal	0	1	1	1	0	0	0	0	0	1	0	210	10	2.6		0	0	0	0	0	0
31	7					0	41.09	-10.57	-0.204607	46.375	0	0	0	Yes	Yes	Not done	Abnormal	Abnormal	Normal	Abnormal	Normal	Abnormal	0	1	1	1	0	0	0	0	0	1	0	0	18	1.4		0	0	0	0	0	0
32	1	-2				0	65.09			73.57	0	0	1	No	No	Not done	Abnormal	Abnormal	Normal	Abnormal	Abnormal	Abnormal	0	1	1	1	0	0	0	0	0	1	0	260.035	1	0.4		0	0	0	0	0	0
32	2	-1				0	82.05	16.96	0.260562	73.57	0	0	1	No	No	Not done	Abnormal	Abnormal	Normal	Abnormal	Abnormal	Abnormal	0	1	1	1	0	0	0	0	0	1	0	440.109	3	2		0	0	0	0	0	0
32	3	0	1	1	0	1	100.8	18.75	0.228519	73.57	0	1	1	No	No	Not done	Abnormal	Abnormal	Normal	Abnormal	Abnormal	Abnormal	0	0	1	1	0	0	0	0	0	1	0	1.34	5	3.7		0	0	1	0	0	0
33	1	-1				0	45.01			46.89	0	0	1	No	Yes	Yes	Abnormal	Abnormal	Abnormal	Abnormal	Normal	Abnormal	0	1	1	1	0	0	0	1	0	1	1	628.52	20	3	2	0	0	0	0	0	0
33	2	0	0	1	0	1	45.82	0.81	0.017996	46.89	2	2	1	No	Yes	Yes	Abnormal	Abnormal	Abnormal	Abnormal	Normal	Abnormal	1	1	1	1	0	0	0	0	0	1	0	1396.2	19	3	3.6	0	0	1	1	0	0
33	3					0	44.69	-1.13	-0.0246617	46.89	0	0	1	No	Yes	Yes	Abnormal	Abnormal	Abnormal	Abnormal	Normal	Abnormal	0										0	1128.4	5	3		0	0	0	0	0	0
33	4					0	49.09	4.4	0.098456	46.89	0	0	1	No	Yes	Yes	Abnormal	Abnormal	Abnormal	Abnormal	Normal	Abnormal	0	1	1	1	0	0	0	0	0	1	0	1153.7	5	3		0	0	0	0	0	0
34	1	0	1		0	1	58.01			64.5	5	1	0	No	Yes	No	Abnormal	Abnormal	Abnormal	Abnormal	Normal	Normal	1	1	1	1	0	0	1	0	0	1	1	118.4	45	2.3	374	0	0	1	1	0	0
34	2	1				0	72.78	14.77	0.254611	64.5	0	0	0	No	Yes	No	Abnormal	Abnormal	Abnormal	Abnormal	Normal	Normal	0	1	1	1	0	0	1	0	0	1	1	74.8	45	2.2	358	0	0	0	0	0	0
34	3	2				0	78.99	6.21	0.0853256	64.5	0	0	0	No	Yes	No	Abnormal	Abnormal	Abnormal	Abnormal	Normal	Normal	0	1	1	1	0	0	1	0	0	1	1	232.2	22	0.6	277	0	0	0	0	0	0
34	4					0	70.47	-8.52	-0.107862	64.5	0	0	0	No	Yes	No	Abnormal	Abnormal	Abnormal	Abnormal	Normal	Normal	0	1	1	1	0	0	1	0	0	1	1	102	20	0.5	267	0	0	0	0	0	0
34	5					0	58.53	-11.94	-0.169434	64.5	0	0	0	No	Yes	No	Abnormal	Abnormal	Abnormal	Abnormal	Normal	Normal	0	1	1	1	0	0	1	0	0	1	1	114.4	35	2.2	276	0	0	0	0	0	0
35	1	-2				0	47.98			47.98	0	0	0	No	Yes	Not done	Normal	Abnormal	Abnormal	Abnormal	Normal	Abnormal	0										0	139.986	10	6.8	169	0	0	0	0	0	0
35	2	-1				0	65.42	17.44	0.363485	47.98	0	0	0	No	Yes	Not done	Normal	Abnormal	Abnormal	Abnormal	Normal	Abnormal	0	0	0		0	0	0	0	0	0	0	760.121	7	1.7		0	0	0	0	0	0
35	3	0	1	0	0	1	62	-3.42	-0.0522776	47.98	7	0	0	No	Yes	Not done	Normal	Abnormal	Abnormal	Abnormal	Normal	Abnormal	1	1	1	1	0	0	0	1	0	1	1	19.76	3	0.8		0	0	0	1	0	0
36	1	-1				0	51.99			39.1	0	0	1	No	Yes	Yes	Normal	Abnormal	Normal	Abnormal	Normal	Abnormal	0	0	1	1	0	0	1	0	0	1	1	130	9	3.7		0	0	0	0	0	0
36	2	0	1	1	0	1	66.86	14.87	0.286017	39.1	4	3	1	No	Yes	Yes	Normal	Abnormal	Normal	Abnormal	Normal	Abnormal	1		1	1	0	0	0	0	0	1	0	825	6	6	0.03	0	0	0	1	0	0
36	3	1				0	39.1	-27.76	-0.415196	39.1	0	0	1	No	Yes	Yes	Normal	Abnormal	Normal	Abnormal	Normal	Abnormal	0		1	1	0	0	0	0	0	1	0	99.99	12	20.1		0	0	0	0	0	0
37	1	-2				0	59.41			77.675	0	0	0	No	Yes	Not done	Abnormal	Abnormal	Abnormal	Abnormal	Normal	Normal	0										0	270.3	22	3	0.23	0	0	0	0	0	0
37	2	-1				0	81.64	22.23	0.374179	77.675	0	0	0	No	Yes	Not done	Abnormal	Abnormal	Abnormal	Abnormal	Normal	Normal	0	0	0	0	0	0	0	0	0	0	0	778.8	45	27.6	1310	0	0	0	0	0	0
37	3	0	0	0	0	1	41.01	-40.63	-0.497673	77.675	10	0	0	No	Yes	Not done	Abnormal	Abnormal	Abnormal	Abnormal	Normal	Normal	0	0	1	1	0	0	0	1	0	1	1	71.2	9	0.9	2136	0	0	1	1	0	0
37	4	1				0	73.38	32.37	0.78932	77.675	0	0	0	No	Yes	Not done	Abnormal	Abnormal	Abnormal	Abnormal	Normal	Normal	1	1	0		0	0	0	1	0	1	1	2184.5	34	10	2531	0	0	0	0	0	0
37	5	2				0	72.91	-0.47	-0.00640502	77.675	0	0	0	No	Yes	Not done	Abnormal	Abnormal	Abnormal	Abnormal	Normal	Normal	0	1	1	1	0	0	0	1	0	1	1	669.812	36	43.6		0	0	0	0	0	0
37	6					0	82.44	9.53	0.130709	77.675	0	0	0	No	Yes	Not done	Abnormal	Abnormal	Abnormal	Abnormal	Normal	Normal	0		0	0	0	0	0	0	0	0	0	760.095	48	8.6		0	0	0	0	0	0
38	1	-1				0	68.73			68.73	0	0	0	Yes	Yes	Not done	Normal	Abnormal	Abnormal	Normal	Abnormal	Abnormal	0										0	99.736	10	1.4	7	0	0	0	0	0	0
38	2	0	1	0	0	1	52.05	-16.68	-0.242689	68.73	0	0	0	Yes	Yes	Not done	Normal	Abnormal	Abnormal	Normal	Abnormal	Abnormal	0	1	1	1	0	0	1	0	0	1	1	160.256	8	1		0	0	0	0	0	0
38	3	1				0	75.45	23.4	0.449568	68.73	0	0	0	Yes	Yes	Not done	Normal	Abnormal	Abnormal	Normal	Abnormal	Abnormal	0	1	1	1	0	0	1	0	0	1	1	109.778	10	3.8		0	0	0	0	0	0
39	1					0	53.97			46.38	0	0	1	No	Yes	Not done	Abnormal	Abnormal	Normal	Abnormal	Normal	Normal	0	1	1	1	0	0	0	0	0	1	0	80.5	5	0.7	52	0	0	0	0	0	0
39	2					0	38.79	-15.18	-0.281267	46.38	0	0	1	No	Yes	Not done	Abnormal	Abnormal	Normal	Abnormal	Normal	Normal	0	1	1	1	0	0	0	0	0	1	0	96.8	15	1.9	40	0	0	0	0	0	0
39	3	-2				0	45.75	6.96	0.179428	46.38	0	0	1	No	Yes	Not done	Abnormal	Abnormal	Normal	Abnormal	Normal	Normal	0	1	1	1	0	0	0	0	0	1	0	130.144	2	0.4	50	0	0	0	0	0	0
39	4	-1				0	48.96	3.21	0.0701639	46.38	0	0	1	No	Yes	Not done	Abnormal	Abnormal	Normal	Abnormal	Normal	Normal	0	1	0	0	0	0	0	0	0	0	0	300.05	6	2.4		0	0	0	0	0	0
39	5	0	1	1	0	1	53.01	4.05	0.0827206	46.38	4	1	1	No	Yes	Not done	Abnormal	Abnormal	Normal	Abnormal	Normal	Normal	1	0	1	1	0	0	0	0	0	1	0	2.638	1	0.4		0	0	0	1	0	0
40	1	-1				0	163.2			163.2	0	0	0	No	Yes	Yes	Normal	Abnormal	Abnormal	Abnormal	Normal	Abnormal	0										0	299.72	24	9.7	2.4	0	0	0	0	0	0
40	2	0	1	1	1	1	182.4	19.2	0.117647	163.2	14	7	0	No	Yes	Yes	Normal	Abnormal	Abnormal	Abnormal	Normal	Abnormal	1	1	0	0	0	0	0	0	0	0	0	1900	22	1.1		1	0	1	1	0	0
41	1	-1				0	66.84			64.625	0	0	1	No	Yes	Yes	Normal	Abnormal	Normal	Abnormal	Normal	Normal	0	0	0	0	0	0	0	1	0	1	1	348	4	2.7	0.16	0	0	0	0	0	0
41	2	0	1	1	1	1	81.01	14.17	0.211999	64.625	8	5	1	No	Yes	Yes	Normal	Abnormal	Normal	Abnormal	Normal	Normal	1	0	0	0	0	0	0	1	0	1	1	1386	13	0.3		0	0	1	1	0	0
41	3	1				0	68.65	-12.36	-0.152574	64.625	0	0	1	No	Yes	Yes	Normal	Abnormal	Normal	Abnormal	Normal	Normal	0	0	0	0	0	0	0	1	0	1	1	399.7	4	4.4		0	0	0	0	0	0
41	4	2				0	60.6	-8.05	-0.117261	64.625	0	0	1	No	Yes	Yes	Normal	Abnormal	Normal	Abnormal	Normal	Normal	0		0	0	0	0	0	1	0	1	1	99.75	2	3.3	0.23	0	0	0	0	0	0
42	1	-2				0	62.38			55.135	0	0	1	No	Yes		Abnormal	Abnormal	Normal	Abnormal	Normal	Abnormal	0	1	1	1	0	0	0	0	0	1	0	182	4	1	660	0	0	0	0	0	0
42	2	-1				0	82.22	19.84	0.318051	55.135	0	0	1	No	Yes		Abnormal	Abnormal	Normal	Abnormal	Normal	Abnormal	0	1	1	1	0	0	0	0	0	1	0	210	9	1	1060	0	0	0	0	0	0
42	3	0	1	1	0	1	87.47	5.25	0.0638531	55.135	4.5	2	1	No	Yes		Abnormal	Abnormal	Normal	Abnormal	Normal	Abnormal	1	1	1	1	0	0	0	0	0	1	0	580	5	0	1520	0	0	1	1	0	0
42	4	1				0	88.31	0.84	0.00960329	55.135	0	0	1	No	Yes		Abnormal	Abnormal	Normal	Abnormal	Normal	Abnormal	0	1	1	1	0	0	0	0	0	1	0	176	7	0.7		0	0	0	0	0	0
42	5	2				0	81.18	-7.13	-0.0807383	55.135	0	0	1	No	Yes		Abnormal	Abnormal	Normal	Abnormal	Normal	Abnormal	0	1	1	1	0	0	0	0	0	1	0	327	7	0.7		0	0	0	0	0	0
42	6					0	57.13	-24.05	-0.296255	55.135	0	0	1	No	Yes		Abnormal	Abnormal	Normal	Abnormal	Normal	Abnormal	0	1	1	1	0	0	0	1	0	1	1	510	7	0.7	250	0	0	0	0	0	0
42	7					0	53.14	-3.99	-0.0698407	55.135	0	0	1	No	Yes		Abnormal	Abnormal	Normal	Abnormal	Normal	Abnormal	0		1	1	0	0	0	1	0	1	1	246	7	1	250	0	0	0	0	0	0
43	1	-2				0	31.12			38.585	0	0	0	Yes	Yes	Yes	Abnormal	Abnormal	Normal	Abnormal	Normal	Normal	1	1	1	1	0	0	0	0	0	1	0	369	4	13	160	0	0	0	0	0	0
43	2	-1				0	30.89	-0.23	-0.00739075	38.585	0	0	0	Yes	Yes	Yes	Abnormal	Abnormal	Normal	Abnormal	Normal	Normal	1	1	1	1	0	0	0	0	0	1	0	149	5	19	170	0	0	0	0	0	0
43	3	0	0	1	0	1	36.86	5.97	0.193266	38.585	1.5	4	0	Yes	Yes	Yes	Abnormal	Abnormal	Normal	Abnormal	Normal	Normal	0	1	1	1	0	0	0	0	0	1	0	324	6	13	110	0	0	0	0	0	0
43	4	1				0	32.86	-4	-0.108519	38.585	0	0	0	Yes	Yes	Yes	Abnormal	Abnormal	Normal	Abnormal	Normal	Normal	1	1	1	1	0		0	0	0	1	0	410	5	21	170	0	0	0	0	0	0
43	5	2				0	34.68	1.82	0.0553865	38.585	0	0	0	Yes	Yes	Yes	Abnormal	Abnormal	Normal	Abnormal	Normal	Normal	0	1	1	1	0	0	0	0	0	1	0	330	7	9	150	0	0	0	0	0	0
43	6					0	39.77	5.09	0.14677	38.585	0	0	0	Yes	Yes	Yes	Abnormal	Abnormal	Normal	Abnormal	Normal	Normal	0	1	1	1	0	1	0	1	0	1	1	582	5	9.2		0	0	0	0	0	0
43	7					0	37.4	-2.37	-0.0595927	38.585	0	0	0	Yes	Yes	Yes	Abnormal	Abnormal	Normal	Abnormal	Normal	Normal	0	1	1	1	0	0	0	1	0	1	1	220	2	2.2		0	0	0	0	0	0
44	1					0	74.95			73.93	0	0	0	No	Yes	Yes	Normal	Normal	Normal	Normal	Normal	Abnormal	0	0	0		0	0	0	1	0	1	1	1003	2	0.3	0.01	0	0	0	0	0	0
44	2					0	72.91	-2.04	-0.0272181	73.93	0	0	0	No	Yes	Yes	Normal	Normal	Normal	Normal	Normal	Abnormal	0	0	0	0	0	0	0	1	0	1	1	572	3	0.3	0.01	0	0	0	0	0	0
44	3	-2				0	81.67	8.76	0.120148	73.93	0	0	0	No	Yes	Yes	Normal	Normal	Normal	Normal	Normal	Abnormal	0	0	1	1	0	0	0	1	0	1	1	900	5	0.3		0	0	0	0	0	0
44	4	-1				0	56.99	-24.68	-0.302192	73.93	0	0	0	No	Yes	Yes	Normal	Normal	Normal	Normal	Normal	Abnormal	0	0	0		0	0	0	1	0	1	1	1100.44	54	82.7	0.05	0	0	0	0	0	0
44	5	0	1	1	0	1	78.28	21.29	0.373574	73.93	6	0	0	No	Yes	Yes	Normal	Normal	Normal	Normal	Normal	Abnormal	1	0	0		0	0	0	1	0	1	1	3845	6	0.4	0.07	0	0	1	1	0	0
44	6	1				0	82.13	3.85	0.0491824	73.93	0	0	0	No	Yes	Yes	Normal	Normal	Normal	Normal	Normal	Abnormal	0		0		0	0	0	1	0	1	1	1000.31	2	0.3		0	0	0	0	0	0
45	1					0	60.39			57.31	0	0	1	Yes	No	Not done	Normal	Abnormal	Normal	Abnormal	Abnormal	Abnormal	0	1	0	0	0	0	1	0	0	1	1	280.5	10	1.2	121	0	0	0	0	0	0
45	2					0	54.23	-6.16	-0.102004	57.31	0	0	1	Yes	No	Not done	Normal	Abnormal	Normal	Abnormal	Abnormal	Abnormal	0	0	0	0	0	0	0	0	0	0	0	219.96	15	0.9	151	0	0	0	0	0	0
45	3	-2				0	56.42	2.19	0.0403836	57.31	0	0	1	Yes	No	Not done	Normal	Abnormal	Normal	Abnormal	Abnormal	Abnormal	0	1	0	0	0	0	0	0	0	0	0	369.85	5	1.5		0	0	0	0	0	0
45	4	-1				0	60.06	3.64	0.0645161	57.31	0	0	1	Yes	No	Not done	Normal	Abnormal	Normal	Abnormal	Abnormal	Abnormal	0	0	0	0	0	0	0	0	0	0	0	350.262	6	1.4		0	0	0	0	0	0
45	5	0	0	0	0	1	45.58	-14.48	-0.241092	57.31	5	2	1	Yes	No	Not done	Normal	Abnormal	Normal	Abnormal	Abnormal	Abnormal	0	0	1	1	0	0	1	0	0	1	1	3.276	29	42.7		0	0	1	0	0	0
46	1	-1				0	57.5			57.5	0	0	0	No	Yes	Not done	Normal	Abnormal	Abnormal	Abnormal	Normal	Normal	0										0	19.515	9	3.8		0	0	0	0	0	0
46	2	0	1	1	0	1	85.13	27.63	0.480522	57.5	12	3	0	No	Yes	Not done	Normal	Abnormal	Abnormal	Abnormal	Normal	Normal	1	0	1	1	0	0	0	1	0	1	1					0	0	1	1	0	0
47	1	-2				0	61.8			41.39	0	0	0	No	Yes	Yes	Abnormal	Abnormal	Normal	Abnormal	Normal	Normal	0	0	0	0	0	0	0	0	0	0	0	648	2	4.8	36	0	0	0	0	0	0
47	2	-1				0	53.71	-8.09	-0.130906	41.39	0	0	0	No	Yes	Yes	Abnormal	Abnormal	Normal	Abnormal	Normal	Normal	0	0	0	0	0	0	0	0	0	0	0	594	1	5	35	0	0	0	0	0	0
47	3	0	1	1	0	1	73.43	19.72	0.367157	41.39	7	3	0	No	Yes	Yes	Abnormal	Abnormal	Normal	Abnormal	Normal	Normal	0	0	0	0	0	0	0	0	0	0	0	600	1	2	34	0	0	1	0	0	0
47	4	1				0	42.09	-31.34	-0.426801	41.39	0	0	0	No	Yes	Yes	Abnormal	Abnormal	Normal	Abnormal	Normal	Normal	0	0	1	1	0	0	0	0	0	1	0	330	1	1.8	0.03	0	0	0	0	0	0
47	5	2				0	53.91	11.82	0.280827	41.39	0	0	0	No	Yes	Yes	Abnormal	Abnormal	Normal	Abnormal	Normal	Normal	0	0	1	1	0	0	0	0	0	1	0	671	5	7.3	0	0	0	0	0	0	0
47	6					0	41.39	-12.52	-0.232239	41.39	0	0	0	No	Yes	Yes	Abnormal	Abnormal	Normal	Abnormal	Normal	Normal	0	0	1	1	0	0	0	0	0	1	0	256	0	1.4	0.04	0	0	0	0	0	0
48	1	-1				0	225.4			121.9	0	0	1	Yes	Yes	Yes	Abnormal	Abnormal	Normal	Abnormal	Normal	Abnormal	1	1	1	1	1	0	0	0	0	1	1	5719	13	11	19260	0	0	0	0	0	0
48	2	0	1	0	0	1	70.42	-154.98	-0.687578	121.9	0	0	1	Yes	Yes	Yes	Abnormal	Abnormal	Normal	Abnormal	Normal	Abnormal	0	1	1	1	0	1	0	0	0	1	1	520	10	5	3250	0	0	0	0	0	0
48	3	1				0	91.21	20.79	0.295229	121.9	0	0	1	Yes	Yes	Yes	Abnormal	Abnormal	Normal	Abnormal	Normal	Abnormal	1	0	1	1	0	0	0	0	0	1	0	979	4	11	3440	0	0	0	0	0	0
48	4	2				0	96.25	5.04	0.0552571	121.9	0	0	1	Yes	Yes	Yes	Abnormal	Abnormal	Normal	Abnormal	Normal	Abnormal	0	1	1	1	0	1	0	0	0	1	1	1817	3	5	2960	0	0	0	0	0	0
48	5					0	111.5	15.25	0.158442	121.9	0	0	1	Yes	Yes	Yes	Abnormal	Abnormal	Normal	Abnormal	Normal	Abnormal	0	1	1	1	0	0	0	0	0	1	0	2378	5	0	3150	0	0	0	0	0	0
48	6					0	132.3	20.8	0.186547	121.9	0	0	1	Yes	Yes	Yes	Abnormal	Abnormal	Normal	Abnormal	Normal	Abnormal	0	1	1	1	0		0	0	0	1	0	2988	9	2	1390	0	0	0	0	0	0
49	1	-1				0	40.1			53.535	0		0	Yes	Yes	Not done	Normal	Abnormal	Normal	Abnormal	Normal	Abnormal	0										0	0	5	3		0	0	0	0	0	0
49	2	0	0	1	1	1	45.26	5.16	0.128678	53.535	4	5	0	Yes	Yes	Not done	Normal	Abnormal	Normal	Abnormal	Normal	Abnormal	0	0	1	1	0	0	1	1	0	1	1					0	0	0	0	0	0
49	3	1				0	56	10.74	0.237296	53.535	0	0	0	Yes	Yes	Not done	Normal	Abnormal	Normal	Abnormal	Normal	Abnormal	0	0	1	1	0	0	1	0	0	1	1	210.24	5	3		0	0	0	0	0	0
49	4	2				0	53.51	-2.49	-0.0444643	53.535	0	0	0	Yes	Yes	Not done	Normal	Abnormal	Normal	Abnormal	Normal	Abnormal	0	0	1	1	0	0	0	0	0	1	0	666.4	17	6		0	0	0	0	0	0
49	5					0	54.12	0.61	0.0113997	53.535	0	0	0	Yes	Yes	Not done	Normal	Abnormal	Normal	Abnormal	Normal	Abnormal	0	0	1	1	0	0	0	0	0	1	0	473.86	10	6		0	0	0	0	0	0
49	6					0	52.95	-1.17	-0.0216186	53.535	0	0	0	Yes	Yes	Not done	Normal	Abnormal	Normal	Abnormal	Normal	Abnormal	0		1	1	0	0	1	0	0	1	1					0	0	0	0	0	0
